# Supplementary material for: A Study Protocol to Assess the Association Between Ambient Air Pollution and Asthma and Other Respiratory Health Outcomes Amongst Children Below 5 Years of Age in Alexandra Township’s Early Childhood Development Centers, Johannesburg
Source: Methods Protoc. 2025 Aug 1;8(4):84. doi: 10.3390/mps8040084 (PMC12388445; doi:10.3390/mps8040084)
Supplement: Supplementary file 1 [file mps-08-00084-s001.zip]

Archive with 1 entries (1 files):
- mps-3670835-supplementary.pdf
